# Supplementary material for: TET2 suppresses nasopharyngeal carcinoma progression by inhibiting glycolysis metabolism
Source: Cancer Cell Int. 2020 Aug 3;20:363. doi: 10.1186/s12935-020-01456-9 (PMC7397601; doi:10.1186/s12935-020-01456-9)
Supplement: Supplementary file 1 — Additional file 1: Table S1. Proteins potentially interacted with TET2 identified by mass spectrometry. [file 12935_2020_1456_MOESM1_ESM.xlsx]

## Sheet: Sheet1
Gene Symbol	Protein	PSM	Length	TSC	fscore
DHYS_HUMAN	DHPS	19	369	993	0.99
AAKB2_HUMAN	PRKAB2	7	272	993	0.99
COA7_HUMAN	COA7	6	231	993	0.99
AAKB1_HUMAN	PRKAB1	5	270	993	0.99
TET2_HUMAN	TET2	20	2002	993	0.98
MISSL_HUMAN	MAPK1IP1L	12	245	993	0.98
GRB2_HUMAN	GRB2	7	217	993	0.98
AAKG2_HUMAN	PRKAG2	5	569	993	0.98
KT3K_HUMAN	FN3KRP	4	309	993	0.98
TCAL1_HUMAN	TCEAL1	1	157	993	0.98
FAD1_HUMAN	FLAD1	13	587	993	0.97
AAKG1_HUMAN	PRKAG1	11	331	993	0.97
AAPK1_HUMAN	PRKAA1	11	559	993	0.97
DUS11_HUMAN	DUSP11	10	330	993	0.97
1433F_HUMAN	YWHAH	9	246	993	0.97
JMJD4_HUMAN	JMJD4	6	463	993	0.97
MAPK3_HUMAN	MAPKAPK3	3	382	993	0.97
MK10_HUMAN	MAPK10	2	464	993	0.97
P4R3A_HUMAN	SMEK1	5	833	993	0.96
TMLH_HUMAN	TMLHE	5	421	993	0.96
NAGK_HUMAN	NAGK	4	344	993	0.96
1433S_HUMAN	SFN	3	248	993	0.96
OTUB1_HUMAN	OTUB1	3	271	993	0.96
MK14_HUMAN	MAPK14	3	360	993	0.96
TPM3_HUMAN	TPM3	2	285	993	0.96
AURKC_HUMAN	AURKC	1	309	993	0.96
EPDR1_HUMAN	EPDR1	1	224	993	0.96
1433G_HUMAN	YWHAG	10	247	993	0.95
IMA4_HUMAN	KPNA3	6	521	993	0.95
CECR5_HUMAN	CECR5	5	423	993	0.95
PP4C_HUMAN	PPP4C	3	307	993	0.95
PRDX6_HUMAN	PRDX6	3	224	993	0.95
THOC3_HUMAN	THOC3	3	351	993	0.95
DPYL5_HUMAN	DPYSL5	2	564	993	0.95
TPM4_HUMAN	TPM4	1	248	993	0.95
DUS7_HUMAN	DUSP7	8	419	993	0.94
CDK4_HUMAN	CDK4	6	303	993	0.94
CPNE3_HUMAN	CPNE3	4	537	993	0.94
GOPC_HUMAN	GOPC	2	462	993	0.94
G6PD_HUMAN	G6PD	2	515	993	0.94
SDF2L_HUMAN	SDF2L1	1	221	993	0.94
ACAD8_HUMAN	ACAD8	23	415	993	0.93
PUR6_HUMAN	PAICS	6	425	993	0.93
AURKA_HUMAN	AURKA	4	403	993	0.93
SAHH3_HUMAN	AHCYL2	3	611	993	0.93
HEM6_HUMAN	CPOX	2	454	993	0.93
DUS15_HUMAN	DUSP15	1	295	993	0.93
1433B_HUMAN	YWHAB	9	246	993	0.92
MEP50_HUMAN	WDR77	5	342	993	0.92
HPRT_HUMAN	HPRT1	4	218	993	0.92
CARM1_HUMAN	CARM1	3	608	993	0.92
CYBP_HUMAN	CACYBP	2	228	993	0.92
ASB3_HUMAN	ASB3	1	518	993	0.92
PEPD_HUMAN	PEPD	1	493	993	0.92
P5CR3_HUMAN	PYCRL	7	274	993	0.91
ANO9_HUMAN	ANO9	7	782	993	0.91
RNH1_HUMAN	RNASEH1	6	286	993	0.91
2AAB_HUMAN	PPP2R1B	3	601	993	0.91
PPP6_HUMAN	PPP6C	3	305	993	0.91
1433T_HUMAN	YWHAQ	19	245	993	0.9
1433Z_HUMAN	YWHAZ	11	245	993	0.9
NU155_HUMAN	NUP155	7	1391	993	0.9
SAHH2_HUMAN	AHCYL1	4	530	993	0.9
NUP88_HUMAN	NUP88	2	741	993	0.9
TPM1_HUMAN	TPM1	1	284	993	0.9
DCAF7_HUMAN	DCAF7	7	342	993	0.89
ELP2_HUMAN	ELP2	2	826	993	0.89
ADPPT_HUMAN	AASDHPPT	2	309	993	0.89
SHCBP_HUMAN	SHCBP1	2	672	993	0.89
1433E_HUMAN	YWHAE	41	255	993	0.88
EF2K_HUMAN	EEF2K	16	725	993	0.88
PP2AA_HUMAN	PPP2CA	8	309	993	0.88
CAZA1_HUMAN	CAPZA1	3	286	993	0.88
AXA2L_HUMAN	ANXA2P2	2	339	993	0.88
CAPZB_HUMAN	CAPZB	2	277	993	0.88
CAZA2_HUMAN	CAPZA2	1	286	993	0.88
PSAL_HUMAN	NPEPPSL1	4	478	993	0.87
ANR52_HUMAN	ANKRD52	3	1076	993	0.87
IMA3_HUMAN	KPNA4	3	521	993	0.86
PP6R3_HUMAN	PPP6R3	11	873	993	0.85
ANM5_HUMAN	PRMT5	11	637	993	0.85
CPNE7_HUMAN	CPNE7	1	633	993	0.85
DPYL2_HUMAN	DPYSL2	1	572	993	0.84
R39L5_HUMAN	RPL39P5	6	51	993	0.83
2AAA_HUMAN	PPP2R1A	19	589	993	0.82
GUAA_HUMAN	GMPS	3	693	993	0.82
TBCD_HUMAN	TBCD	2	1192	993	0.82
RL10L_HUMAN	RPL10L	2	214	993	0.79
OLA1_HUMAN	OLA1	1	396	993	0.79
2ABA_HUMAN	PPP2R2A	11	447	993	0.78
RL15_HUMAN	RPL15	3	204	993	0.78
CSN4_HUMAN	COPS4	1	406	993	0.78
2ABG_HUMAN	PPP2R2C	1	447	993	0.78
CMC4_HUMAN	CMC4	4	68	993	0.77
YBOX2_HUMAN	YBX2	2	364	993	0.77
ANM1_HUMAN	PRMT1	1	361	993	0.77
MPPB_HUMAN	PMPCB	1	489	993	0.77
MK06_HUMAN	MAPK6	1	721	993	0.76
KPYR_HUMAN	PKLR	1	574	993	0.76
ACTN1_HUMAN	ACTN1	2	892	993	0.75
IMA5_HUMAN	KPNA1	1	538	993	0.74
GEPH_HUMAN	GPHN	1	736	993	0.74
PP4R1_HUMAN	PPP4R1	1	950	993	0.72
HCD2_HUMAN	HSD17B10	1	261	993	0.71
PRPS2_HUMAN	PRPS2	5	318	993	0.7
RL36A_HUMAN	RPL36A	5	106	993	0.7
RL10A_HUMAN	RPL10A	3	217	993	0.7
FXR1_HUMAN	FXR1	2	621	993	0.7
RT27_HUMAN	MRPS27	2	414	993	0.7
RL13A_HUMAN	RPL13A	2	203	993	0.69
KPYM_HUMAN	PKM	5	531	993	0.68
P5CS_HUMAN	ALDH18A1	3	795	993	0.68
PYRG1_HUMAN	CTPS1	3	591	993	0.67
TCPB_HUMAN	CCT2	12	535	993	0.66
PUR4_HUMAN	PFAS	2	1338	993	0.66
NCKP1_HUMAN	NCKAP1	2	1128	993	0.65
FP100_HUMAN	FAAP100	1	881	993	0.65
DDB1_HUMAN	DDB1	7	1140	993	0.64
HS105_HUMAN	HSPH1	8	858	993	0.63
USP9X_HUMAN	USP9X	4	2570	993	0.63
PREP_HUMAN	PITRM1	1	1037	993	0.63
RL6_HUMAN	RPL6	3	288	993	0.62
CYFP1_HUMAN	CYFIP1	2	1253	993	0.62
ANXA2_HUMAN	ANXA2	1	339	993	0.58
ACACA_HUMAN	ACACA	17	2346	993	0.57
UBA1_HUMAN	UBA1	2	1058	993	0.57
RL13_HUMAN	RPL13	5	211	993	0.56
IPO4_HUMAN	IPO4	2	1081	993	0.56
GBLP_HUMAN	GNB2L1	2	317	993	0.56
KS6A1_HUMAN	RPS6KA1	2	735	993	0.55
RFC2_HUMAN	RFC2	1	354	993	0.55
ILK_HUMAN	ILK	1	452	993	0.55
PCCB_HUMAN	PCCB	2	539	993	0.54
ATD3B_HUMAN	ATAD3B	2	648	993	0.54
TCPQL_HUMAN	CCT8L1P	1	557	993	0.53
ADT4_HUMAN	SLC25A31	2	315	993	0.52
PP6R2_HUMAN	PPP6R2	1	966	993	0.52
DHX15_HUMAN	DHX15	3	795	993	0.51
RL19_HUMAN	RPL19	1	196	993	0.51
CKAP4_HUMAN	CKAP4	4	602	993	0.5
GRWD1_HUMAN	GRWD1	1	446	993	0.5
UBE4A_HUMAN	UBE4A	1	1066	993	0.5
HNRL1_HUMAN	HNRNPUL1	5	856	993	0.49
DDX5_HUMAN	DDX5	4	614	993	0.49
RL14_HUMAN	RPL14	1	215	993	0.49
DPM1_HUMAN	DPM1	1	260	993	0.49
MCM3_HUMAN	MCM3	2	808	993	0.48
PAIRB_HUMAN	SERBP1	2	408	993	0.48
PLCG1_HUMAN	PLCG1	1	1290	993	0.48
CYFP2_HUMAN	CYFIP2	1	1278	993	0.48
RS8_HUMAN	RPS8	5	208	993	0.47
RL8_HUMAN	RPL8	4	257	993	0.47
ILF2_HUMAN	ILF2	2	390	993	0.47
RL7A_HUMAN	RPL7A	13	266	993	0.46
RS4X_HUMAN	RPS4X	12	263	993	0.46
RS3A_HUMAN	RPS3A	9	264	993	0.44
RUVB1_HUMAN	RUVBL1	6	456	993	0.44
RUVB2_HUMAN	RUVBL2	6	463	993	0.43
FLNC_HUMAN	FLNC	1	2725	993	0.43
DNJA2_HUMAN	DNAJA2	2	412	993	0.42
ACTBL_HUMAN	ACTBL2	2	376	993	0.41
PABP1_HUMAN	PABPC1	1	636	993	0.41
TBA4B_HUMAN	TUBA4B	1	241	993	0.41
EF1A2_HUMAN	EEF1A2	5	463	993	0.4
MCCB_HUMAN	MCCC2	4	563	993	0.4
H12_HUMAN	HIST1H1C	5	213	993	0.39
IPO8_HUMAN	IPO8	1	1037	993	0.39
RLA0L_HUMAN	RPLP0P6	5	317	993	0.38
AP1B1_HUMAN	AP1B1	1	949	993	0.38
SYG_HUMAN	GARS	1	739	993	0.38
RBBP4_HUMAN	RBBP4	1	425	993	0.38
ELP1_HUMAN	IKBKAP	1	1332	993	0.37
NPM_HUMAN	NPM1	5	294	993	0.36
HNRPK_HUMAN	HNRNPK	2	463	993	0.36
ADT3_HUMAN	SLC25A6	2	298	993	0.35
IF4A1_HUMAN	EIF4A1	1	406	993	0.35
DHX9_HUMAN	DHX9	2	1270	993	0.34
IF2B1_HUMAN	IGF2BP1	1	577	993	0.34
PRDX1_HUMAN	PRDX1	12	199	993	0.33
C1QBP_HUMAN	C1QBP	1	282	993	0.32
CAN3_HUMAN	CAPN3	1	821	993	0.32
DNJA1_HUMAN	DNAJA1	2	397	993	0.31
HSP77_HUMAN	HSPA7	2	367	993	0.31
U520_HUMAN	SNRNP200	1	2136	993	0.3
DDX3X_HUMAN	DDX3X	1	662	993	0.3
FAS_HUMAN	FASN	1	2511	993	0.3
SYEP_HUMAN	EPRS	1	1512	993	0.29
HNRPF_HUMAN	HNRNPF	2	415	993	0.28
HNRPM_HUMAN	HNRNPM	2	730	993	0.27
DDX21_HUMAN	DDX21	1	783	993	0.27
MCCA_HUMAN	MCCC1	1	725	993	0.27
CH60_HUMAN	HSPD1	12	573	993	0.26
HNRH1_HUMAN	HNRNPH1	2	449	993	0.25
TBA4A_HUMAN	TUBA4A	9	448	993	0.24
HS90A_HUMAN	HSP90AA1	1	732	993	0.23
TBB2A_HUMAN	TUBB2A	1	445	993	0.23
EFTU_HUMAN	TUFM	4	452	993	0.22
TBA1C_HUMAN	TUBA1C	4	449	993	0.22
ACTB_HUMAN	ACTB	5	375	993	0.2
EF1A1_HUMAN	EEF1A1	1	462	993	0.19
ACTA_HUMAN	ACTA2	5	377	993	0.17
GRP75_HUMAN	HSPA9	15	679	993	0.14
TBB4B_HUMAN	TUBB4B	19	445	993	0.13
ADT2_HUMAN	SLC25A5	9	298	993	0.13
TBB1_HUMAN	TUBB1	10	451	993	0.12
HS71L_HUMAN	HSPA1L	8	641	993	0.12
GRP78_HUMAN	HSPA5	19	654	993	0.11
HSP71_HUMAN	HSP71	10	641	993	0.11
HSP7C_HUMAN	HSPA8	23	646	993	0.08
